# Supplementary material for: Autonomic nervous system responses of dogs to human-dog interaction videos
Source: PLoS One. 2022 Nov 3;17(11):e0257788. doi: 10.1371/journal.pone.0257788 (PMC9632911; doi:10.1371/journal.pone.0257788)
Supplement: S1 Data — (XLSX) [file pone.0257788.s007.xlsx]

## Sheet: Information
Supporting Information for:
Autonomic Nervous System Responses of Dogs to Human-Dog Interaction Videos
by Shohei Matsushita, Miho Nagasawa, and Takefumi Kikusui
in PLOS ONE

## Sheet: Explanations
sheet	Rest_data, Event_data
item	explanation
baseline	Average of the four rest data
log_msec	Logarithmically transformed data from the original HRV data
log_msec1	Event data minus baseline data
sheet	C-BARQ_data
item	explanation
NOW-A-INT	HRV data during NOW-A-INTevent
OW-S-INT	HRV data during OW-S-INTevent
OW-A-INT	HRV data during OW-A-INTevent
log_msec2	OW-S-INT data minus OW-A-INT data

## Sheet: Rest_data
ID	Age	Sex	HRV	Condition	Day	log_msec
A	10	female	meanRRI	rest1	1	6.72854
A	10	female	RMSSD	rest1	1	4.73125
A	10	female	SDNN	rest1	1	4.62999
A	10	female	meanRRI	rest2	1	6.76593
A	10	female	RMSSD	rest2	1	4.89544
A	10	female	SDNN	rest2	1	4.77092
A	10	female	meanRRI	rest3	2	6.61426
A	10	female	RMSSD	rest3	2	4.5519
A	10	female	SDNN	rest3	2	4.56347
A	10	female	meanRRI	rest4	2	6.67259
A	10	female	RMSSD	rest4	2	4.79044
A	10	female	SDNN	rest4	2	4.63954
A	10	female	RMSSD	baseline	0	4.74226
A	10	female	meanRRI	baseline	0	6.69533
A	10	female	SDNN	baseline	0	4.65098
B	3	female	meanRRI	rest1	1	6.38003
B	3	female	RMSSD	rest1	1	4.11344
B	3	female	SDNN	rest1	1	4.22735
B	3	female	meanRRI	rest2	1	6.3053
B	3	female	RMSSD	rest2	1	4.074
B	3	female	SDNN	rest2	1	4.22483
B	3	female	meanRRI	rest3	2	6.35501
B	3	female	RMSSD	rest3	2	3.66458
B	3	female	SDNN	rest3	2	3.83222
B	3	female	meanRRI	rest4	2	6.29046
B	3	female	RMSSD	rest4	2	3.58613
B	3	female	SDNN	rest4	2	4.0794
B	3	female	SDNN	baseline	0	4.09095
B	3	female	meanRRI	baseline	0	6.3327
B	3	female	RMSSD	baseline	0	3.85954
C	3	male	meanRRI	rest1	1	6.86353
C	3	male	RMSSD	rest1	1	5.96858
C	3	male	SDNN	rest1	1	5.60463
C	3	male	meanRRI	rest2	1	6.9359
C	3	male	RMSSD	rest2	1	5.55293
C	3	male	SDNN	rest2	1	5.34824
C	3	male	meanRRI	rest3	2	6.76398
C	3	male	RMSSD	rest3	2	4.53462
C	3	male	SDNN	rest3	2	4.50853
C	3	male	meanRRI	rest4	2	6.80995
C	3	male	RMSSD	rest4	2	4.77694
C	3	male	SDNN	rest4	2	4.7644
C	3	male	RMSSD	baseline	0	5.20827
C	3	male	meanRRI	baseline	0	6.84334
C	3	male	SDNN	baseline	0	5.05645
D	3	male	meanRRI	rest1	1	6.80956
D	3	male	RMSSD	rest1	1	5.35641
D	3	male	SDNN	rest1	1	5.01523
D	3	male	meanRRI	rest2	1	6.91226
D	3	male	RMSSD	rest2	1	5.63682
D	3	male	SDNN	rest2	1	5.37244
D	3	male	meanRRI	rest3	2	7.00552
D	3	male	RMSSD	rest3	2	5.75057
D	3	male	SDNN	rest3	2	5.44261
D	3	male	meanRRI	rest4	2	6.93065
D	3	male	RMSSD	rest4	2	5.37535
D	3	male	SDNN	rest4	2	5.25926
D	3	male	SDNN	baseline	0	5.27239
D	3	male	meanRRI	baseline	0	6.9145
D	3	male	RMSSD	baseline	0	5.52979
E	3	male	meanRRI	rest1	1	6.72675
E	3	male	RMSSD	rest1	1	5.73434
E	3	male	SDNN	rest1	1	5.33415
E	3	male	meanRRI	rest2	1	6.74969
E	3	male	RMSSD	rest2	1	5.67837
E	3	male	SDNN	rest2	1	5.31921
E	3	male	meanRRI	rest3	2	6.81612
E	3	male	RMSSD	rest3	2	6.04121
E	3	male	SDNN	rest3	2	5.52247
E	3	male	meanRRI	rest4	2	6.78715
E	3	male	RMSSD	rest4	2	5.77682
E	3	male	SDNN	rest4	2	5.40514
E	3	male	RMSSD	baseline	0	5.80768
E	3	male	meanRRI	baseline	0	6.76992
E	3	male	SDNN	baseline	0	5.39524
F	5	female	meanRRI	rest1	1	6.04089
F	5	female	RMSSD	rest1	1	4.43588
F	5	female	SDNN	rest1	1	4.28843
F	5	female	meanRRI	rest2	1	6.05727
F	5	female	RMSSD	rest2	1	4.56235
F	5	female	SDNN	rest2	1	4.4864
F	5	female	meanRRI	rest3	2	5.84258
F	5	female	RMSSD	rest3	2	3.41142
F	5	female	SDNN	rest3	2	3.82834
F	5	female	meanRRI	rest4	2	5.88874
F	5	female	RMSSD	rest4	2	3.54786
F	5	female	SDNN	rest4	2	3.82465
F	5	female	SDNN	baseline	0	4.10695
F	5	female	meanRRI	baseline	0	5.95737
F	5	female	RMSSD	baseline	0	3.98938
G	2	female	meanRRI	rest1	1	6.4196
G	2	female	RMSSD	rest1	1	3.57729
G	2	female	SDNN	rest1	1	4.00095
G	2	female	meanRRI	rest2	1	6.36471
G	2	female	RMSSD	rest2	1	3.41917
G	2	female	SDNN	rest2	1	3.89465
G	2	female	meanRRI	rest3	2	6.47191
G	2	female	RMSSD	rest3	2	3.51602
G	2	female	SDNN	rest3	2	3.9131
G	2	female	meanRRI	rest4	2	6.52112
G	2	female	RMSSD	rest4	2	3.84339
G	2	female	SDNN	rest4	2	3.99831
G	2	female	RMSSD	baseline	0	3.58896
G	2	female	meanRRI	baseline	0	6.44433
G	2	female	SDNN	baseline	0	3.95175
H	1	female	meanRRI	rest1	1	6.18995
H	1	female	RMSSD	rest1	1	3.75445
H	1	female	SDNN	rest1	1	3.79542
H	1	female	meanRRI	rest2	1	6.26016
H	1	female	RMSSD	rest2	1	3.70304
H	1	female	SDNN	rest2	1	3.75516
H	1	female	meanRRI	rest3	2	6.24977
H	1	female	RMSSD	rest3	2	3.61651
H	1	female	SDNN	rest3	2	3.79492
H	1	female	meanRRI	rest4	2	6.44918
H	1	female	RMSSD	rest4	2	4.38576
H	1	female	SDNN	rest4	2	4.42596
H	1	female	SDNN	baseline	0	3.94286
H	1	female	meanRRI	baseline	0	6.28726
H	1	female	RMSSD	baseline	0	3.86494
I	5	male	meanRRI	rest1	1	6.59977
I	5	male	RMSSD	rest1	1	4.9064
I	5	male	SDNN	rest1	1	4.70856
I	5	male	meanRRI	rest2	1	6.33955
I	5	male	RMSSD	rest2	1	3.95772
I	5	male	SDNN	rest2	1	4.57599
I	5	male	meanRRI	rest3	2	6.76708
I	5	male	RMSSD	rest3	2	5.1766
I	5	male	SDNN	rest3	2	4.77827
I	5	male	meanRRI	rest4	2	6.61304
I	5	male	RMSSD	rest4	2	4.85351
I	5	male	SDNN	rest4	2	4.71759
I	5	male	RMSSD	baseline	0	4.72356
I	5	male	meanRRI	baseline	0	6.57986
I	5	male	SDNN	baseline	0	4.6951
J	8	male	meanRRI	rest1	1	6.38434
J	8	male	RMSSD	rest1	1	4.54701
J	8	male	SDNN	rest1	1	4.32338
J	8	male	meanRRI	rest2	1	6.37726
J	8	male	RMSSD	rest2	1	4.45391
J	8	male	SDNN	rest2	1	4.3946
J	8	male	meanRRI	rest3	2	6.30238
J	8	male	RMSSD	rest3	2	4.60504
J	8	male	SDNN	rest3	2	4.41865
J	8	male	meanRRI	rest4	2	6.33422
J	8	male	RMSSD	rest4	2	4.67152
J	8	male	SDNN	rest4	2	4.5951
J	8	male	SDNN	baseline	0	4.43293
J	8	male	meanRRI	baseline	0	6.34955
J	8	male	RMSSD	baseline	0	4.56937
K	3	male	meanRRI	rest1	1	6.53998
K	3	male	RMSSD	rest1	1	5.30094
K	3	male	SDNN	rest1	1	4.9822
K	3	male	meanRRI	rest2	1	6.42978
K	3	male	RMSSD	rest2	1	5.12242
K	3	male	SDNN	rest2	1	4.77503
K	3	male	meanRRI	rest3	2	6.41994
K	3	male	RMSSD	rest3	2	5.11221
K	3	male	SDNN	rest3	2	4.76826
K	3	male	meanRRI	rest4	2	6.43651
K	3	male	RMSSD	rest4	2	5.16186
K	3	male	SDNN	rest4	2	4.79845
K	3	male	RMSSD	baseline	0	5.17436
K	3	male	meanRRI	baseline	0	6.45655
K	3	male	SDNN	baseline	0	4.83098
L	7	male	meanRRI	rest1	1	6.06135
L	7	male	RMSSD	rest1	1	4.29571
L	7	male	SDNN	rest1	1	4.16447
L	7	male	meanRRI	rest2	1	6.06214
L	7	male	RMSSD	rest2	1	3.9848
L	7	male	SDNN	rest2	1	3.97416
L	7	male	meanRRI	rest3	2	6.1116
L	7	male	RMSSD	rest3	2	4.13652
L	7	male	SDNN	rest3	2	4.00424
L	7	male	meanRRI	rest4	2	6.04936
L	7	male	RMSSD	rest4	2	4.0309
L	7	male	SDNN	rest4	2	3.94793
L	7	male	SDNN	baseline	0	4.0227
L	7	male	meanRRI	baseline	0	6.07111
L	7	male	RMSSD	baseline	0	4.11198

## Sheet: Event_data
ID	Age	Sex	HRV	Condition	Day	log_msec1
A	10	female	meanRRI	OW-A-INT	1	0.0533265
A	10	female	RMSSD	OW-A-INT	1	0.215941
A	10	female	SDNN	OW-A-INT	1	0.180807
A	10	female	meanRRI	OW-A-IGN	1	0.0254739
A	10	female	RMSSD	OW-A-IGN	1	-0.0103162
A	10	female	SDNN	OW-A-IGN	1	0.00588723
A	10	female	meanRRI	OW-S-INT	2	-0.0521264
A	10	female	RMSSD	OW-S-INT	2	0.20844
A	10	female	SDNN	OW-S-INT	2	0.173041
A	10	female	meanRRI	NOW-A-INT	2	-0.0801253
A	10	female	RMSSD	NOW-A-INT	2	-0.152371
A	10	female	SDNN	NOW-A-INT	2	-0.199965
B	3	female	meanRRI	OW-A-IGN	1	0.0159845
B	3	female	RMSSD	OW-A-IGN	1	0.134631
B	3	female	SDNN	OW-A-IGN	1	0.180417
B	3	female	meanRRI	OW-A-INT	1	-0.288477
B	3	female	RMSSD	OW-A-INT	1	-0.620882
B	3	female	SDNN	OW-A-INT	1	-0.505124
B	3	female	meanRRI	OW-S-INT	2	-0.23668
B	3	female	RMSSD	OW-S-INT	2	-0.838282
B	3	female	SDNN	OW-S-INT	2	-0.245873
B	3	female	meanRRI	NOW-A-INT	2	-0.173998
B	3	female	RMSSD	NOW-A-INT	2	-0.599236
B	3	female	SDNN	NOW-A-INT	2	-0.23175
C	3	male	meanRRI	OW-A-IGN	1	-0.0816238
C	3	male	RMSSD	OW-A-IGN	1	-0.194946
C	3	male	SDNN	OW-A-IGN	1	-0.0626074
C	3	male	meanRRI	OW-A-INT	1	0.0176016
C	3	male	RMSSD	OW-A-INT	1	0.11252
C	3	male	SDNN	OW-A-INT	1	0.059871
C	3	male	meanRRI	NOW-A-INT	2	-0.0518651
C	3	male	RMSSD	NOW-A-INT	2	-0.727096
C	3	male	SDNN	NOW-A-INT	2	-0.605301
C	3	male	meanRRI	OW-S-INT	2	-0.168646
C	3	male	RMSSD	OW-S-INT	2	-0.845514
C	3	male	SDNN	OW-S-INT	2	-0.59257
D	3	male	meanRRI	OW-A-IGN	1	0.027931
D	3	male	RMSSD	OW-A-IGN	1	-0.109266
D	3	male	SDNN	OW-A-IGN	1	-0.101401
D	3	male	meanRRI	OW-A-INT	1	-0.0088359
D	3	male	RMSSD	OW-A-INT	1	-0.189165
D	3	male	SDNN	OW-A-INT	1	-0.233924
D	3	male	meanRRI	OW-S-INT	2	0.0473412
D	3	male	RMSSD	OW-S-INT	2	-0.0591037
D	3	male	SDNN	OW-S-INT	2	-0.0536852
D	3	male	meanRRI	NOW-A-INT	2	0.081858
D	3	male	RMSSD	NOW-A-INT	2	0.106105
D	3	male	SDNN	NOW-A-INT	2	0.0264427
E	3	male	meanRRI	OW-A-IGN	1	0.0470425
E	3	male	RMSSD	OW-A-IGN	1	0.27362
E	3	male	SDNN	OW-A-IGN	1	0.215009
E	3	male	meanRRI	OW-A-INT	1	0.093122
E	3	male	RMSSD	OW-A-INT	1	0.0922967
E	3	male	SDNN	OW-A-INT	1	0.0396717
E	3	male	meanRRI	NOW-A-INT	2	-0.0624118
E	3	male	RMSSD	NOW-A-INT	2	-0.193572
E	3	male	SDNN	NOW-A-INT	2	-0.185252
E	3	male	meanRRI	OW-S-INT	2	-0.0218199
E	3	male	RMSSD	OW-S-INT	2	-0.0252584
E	3	male	SDNN	OW-S-INT	2	-0.084844
F	5	female	meanRRI	OW-A-IGN	1	-0.37673
F	5	female	RMSSD	OW-A-IGN	1	-1.17063
F	5	female	SDNN	OW-A-IGN	1	-0.518885
F	5	female	meanRRI	OW-A-INT	1	-0.365948
F	5	female	RMSSD	OW-A-INT	1	-1.45934
F	5	female	SDNN	OW-A-INT	1	-0.805833
F	5	female	meanRRI	OW-S-INT	2	-0.446063
F	5	female	RMSSD	OW-S-INT	2	-1.84858
F	5	female	SDNN	OW-S-INT	2	-1.17388
F	5	female	meanRRI	NOW-A-INT	2	-0.35746
F	5	female	RMSSD	NOW-A-INT	2	-1.45934
F	5	female	SDNN	NOW-A-INT	2	-0.760151
H	2	female	meanRRI	OW-A-INT	1	-0.366629
H	2	female	RMSSD	OW-A-INT	1	-0.621111
H	2	female	SDNN	OW-A-INT	1	-0.134129
H	2	female	meanRRI	OW-A-IGN	1	-0.141556
H	2	female	RMSSD	OW-A-IGN	1	-0.0858346
H	2	female	SDNN	OW-A-IGN	1	0.213177
H	2	female	meanRRI	NOW-A-INT	2	-0.0528592
H	2	female	RMSSD	NOW-A-INT	2	-0.0857553
H	2	female	SDNN	NOW-A-INT	2	0.226915
H	2	female	meanRRI	OW-S-INT	2	-0.0419669
H	2	female	RMSSD	OW-S-INT	2	-0.0917021
H	2	female	SDNN	OW-S-INT	2	0.0307123
I	1	female	meanRRI	NOW-A-INT	1	-0.0990037
I	1	female	RMSSD	NOW-A-INT	1	-0.377446
I	1	female	SDNN	NOW-A-INT	1	-0.441062
I	1	female	meanRRI	OW-S-INT	1	-0.163669
I	1	female	RMSSD	OW-S-INT	1	-0.432855
I	1	female	SDNN	OW-S-INT	1	-0.384314
I	1	female	meanRRI	OW-A-INT	2	-0.0988731
I	1	female	RMSSD	OW-A-INT	2	-0.263313
I	1	female	SDNN	OW-A-INT	2	-0.111021
I	1	female	meanRRI	OW-A-IGN	2	-0.0950384
I	1	female	RMSSD	OW-A-IGN	2	-0.313529
I	1	female	SDNN	OW-A-IGN	2	-0.228348
J	5	male	meanRRI	OW-S-INT	1	-0.302087
J	5	male	RMSSD	OW-S-INT	1	-0.485533
J	5	male	SDNN	OW-S-INT	1	-0.233851
J	5	male	meanRRI	NOW-A-INT	1	-0.164934
J	5	male	RMSSD	NOW-A-INT	1	-0.161793
J	5	male	SDNN	NOW-A-INT	1	0.0445712
J	5	male	meanRRI	OW-A-INT	2	0.0620848
J	5	male	RMSSD	OW-A-INT	2	0.382184
J	5	male	SDNN	OW-A-INT	2	0.215838
J	5	male	meanRRI	OW-A-IGN	2	-0.00681707
J	5	male	RMSSD	OW-A-IGN	2	0.0883982
J	5	male	SDNN	OW-A-IGN	2	0.0802113
K	8	male	meanRRI	NOW-A-INT	1	-0.218417
K	8	male	RMSSD	NOW-A-INT	1	-0.263748
K	8	male	SDNN	NOW-A-INT	1	-0.157374
K	8	male	meanRRI	OW-S-INT	1	-0.0605254
K	8	male	RMSSD	OW-S-INT	1	-0.00695971
K	8	male	SDNN	OW-S-INT	1	0.0531777
K	8	male	meanRRI	OW-A-INT	2	-0.0378726
K	8	male	RMSSD	OW-A-INT	2	-0.312987
K	8	male	SDNN	OW-A-INT	2	-0.208532
K	8	male	meanRRI	OW-A-IGN	2	-0.00510464
K	8	male	RMSSD	OW-A-IGN	2	0.0603245
K	8	male	SDNN	OW-A-IGN	2	0.0574686
L	3	male	meanRRI	OW-S-INT	1	-0.314535
L	3	male	RMSSD	OW-S-INT	1	-0.871459
L	3	male	SDNN	OW-S-INT	1	-0.395066
L	3	male	meanRRI	NOW-A-INT	1	-0.19128
L	3	male	RMSSD	NOW-A-INT	1	-0.619669
L	3	male	SDNN	NOW-A-INT	1	-0.231331
L	3	male	meanRRI	OW-A-IGN	2	-0.132475
L	3	male	RMSSD	OW-A-IGN	2	-0.431566
L	3	male	SDNN	OW-A-IGN	2	-0.185029
L	3	male	meanRRI	OW-A-INT	2	-0.13511
L	3	male	RMSSD	OW-A-INT	2	-0.457474
L	3	male	SDNN	OW-A-INT	2	-0.227282
M	7	male	meanRRI	OW-A-IGN	1	-0.0617425
M	7	male	RMSSD	OW-A-IGN	1	0.181126
M	7	male	SDNN	OW-A-IGN	1	0.23952
M	7	male	meanRRI	NOW-A-INT	1	-0.0565893
M	7	male	RMSSD	NOW-A-INT	1	0.137065
M	7	male	SDNN	NOW-A-INT	1	0.216199
M	7	male	meanRRI	OW-S-INT	2	-0.141261
M	7	male	RMSSD	OW-S-INT	2	-0.255029
M	7	male	SDNN	OW-S-INT	2	0.0619082
M	7	male	meanRRI	OW-A-INT	2	-0.0613968
M	7	male	RMSSD	OW-A-INT	2	-0.401346
M	7	male	SDNN	OW-A-INT	2	-0.287773

## Sheet: C-BARQ_data
meanRRI
ID	Age	Sex	NOW-A-INT	OW-S-INT	OW-A-INT	log_msec2	attachment or attention-seeking behavior	dog-directed aggression	dog-directed fear
A	10	female	6.6152	6.6432	6.74865	-0.105453	2	3.25	0
B	3	female	6.1587	6.09602	6.04422	0.0517972	2.5	3.25	1.66667
C	3	male	6.79147	6.67469	6.86094	-0.186247	1	4	0.75
D	3	male	6.99636	6.96184	6.90566	0.056177	0.833333	2.75	0.5
E	3	male	6.70751	6.7481	6.86305	-0.114942	1.83333	0.25	0
F	5	female	5.59991	5.51131	5.59143	-0.0801149	1.33333	0	0
G	2	female	6.39147	6.40237	6.0777	0.324662	1.16667	0.5	1.25
H	1	female	6.18826	6.1236	6.18839	-0.0647959	1.5	0.75	1
I	5	male	6.41493	6.27778	6.64195	-0.364172	3.16667	2.75	0.75
J	8	male	6.13113	6.28903	6.31168	-0.0226528	1.33333	0.75	0
K	3	male	6.26527	6.14202	6.32144	-0.179425	2.83333	1.25	0.5
L	7	male	6.01453	5.92985	6.00972	-0.0798644	2.5	3	3
RMSSD
ID	Age	Sex	NOW-A-INT	OW-S-INT	OW-A-INT	log_msec	attachment or attention-seeking behavior	dog-directed aggression	dog-directed fear
A	10	female	4.58989	4.9507	4.9582	-0.0075012	2	3.25	0
B	3	female	3.2603	3.02125	3.23865	-0.2174	2.5	3.25	1.66667
C	3	male	4.48117	4.36275	5.32079	-0.958035	1	4	0.75
D	3	male	5.63589	5.47069	5.34062	0.130061	0.833333	2.75	0.5
E	3	male	5.61411	5.78242	5.89998	-0.117555	1.83333	0.25	0
F	5	female	2.53004	2.17644	2.53004	-0.353597	1.33333	0	0
G	2	female	3.50321	3.49726	2.96785	0.529409	1.16667	0.5	1.25
H	1	female	3.48749	3.43208	3.60163	-0.169541	1.5	0.75	1
I	5	male	4.56177	4.27794	5.10574	-0.827803	3.16667	2.75	0.75
J	8	male	4.30562	4.56241	4.25638	0.306027	1.33333	0.75	0
K	3	male	4.55469	4.3029	4.71688	-0.413984	2.83333	1.25	0.5
L	7	male	4.24905	3.85696	3.71064	0.146318	2.5	3	3
SDNN
ID	Age	Sex	NOW-A-INT	OW-S-INT	OW-A-INT	log_msec	attachment or attention-seeking behavior	dog-directed aggression	dog-directed fear
A	10	female	4.45101	4.82402	4.83178	-0.00776605	2	3.25	0
B	3	female	3.8592	3.84508	3.58583	0.259251	2.5	3.25	1.66667
C	3	male	4.45115	4.46388	5.11632	-0.652441	1	4	0.75
D	3	male	5.29883	5.2187	5.03846	0.180239	0.833333	2.75	0.5
E	3	male	5.20999	5.3104	5.43492	-0.124516	1.83333	0.25	0
F	5	female	3.3468	2.93307	3.30112	-0.36805	1.33333	0	0
G	2	female	4.17867	3.98246	3.81762	0.164841	1.16667	0.5	1.25
H	1	female	3.5018	3.55855	3.83184	-0.273293	1.5	0.75	1
I	5	male	4.73967	4.46125	4.91094	-0.449689	3.16667	2.75	0.75
J	8	male	4.27556	4.48611	4.2244	0.26171	1.33333	0.75	0
K	3	male	4.59965	4.43592	4.6037	-0.167784	2.83333	1.25	0.5
L	7	male	4.2389	4.08461	3.73493	0.349681	2.5	3	3
